# Supplementary material for: Effects of n-3 Polyunsaturated Fatty Acid Supplementation on Cardiovascular Indices in Type 2 Diabetes: A Meta-analysis of Randomized Controlled Trials
Source: Rev Cardiovasc Med. 2025 Feb 18;26(2):25882. doi: 10.31083/RCM25882 (PMC11868883; doi:10.31083/RCM25882)
Supplement: Supplementary file 1 [file 2153-8174-26-2-25882-s1.zip]

Archive with 3 entries (3 files):
- PRISMA_2020_checklist.docx
- RCM25882 Supplementary Figures.docx
- RCM25882 Supplementary Tables.docx
